# Supplementary material for: Improving Bone Health in Patients with Metastatic Prostate Cancer with the Use of Algorithm-Based Clinical Practice Tool
Source: Geriatrics (Basel). 2022 Nov 24;7(6):133. doi: 10.3390/geriatrics7060133 (PMC9778212; doi:10.3390/geriatrics7060133)
Supplement: Supplementary file 1 [file geriatrics-07-00133-s001.zip]

Archive with 1 entries (1 files):
- geriatrics-1962140-supplementary.pdf
